# Supplementary material for: Vascular and Blood Compatibility of Engineered Cationic Cellulose Nanocrystals in Cell-Based Assays
Source: Nanomaterials (Basel). 2021 Aug 15;11(8):2072. doi: 10.3390/nano11082072 (PMC8399684; doi:10.3390/nano11082072)
Supplement: Supplementary file 1 [file nanomaterials-11-02072-s001.zip]

Archive with 1 entries (1 files):
- nanomaterials-1316998-supplementary.pdf
